# Supplementary material for: Homeostasis as a proportional–integral control system
Source: NPJ Digit Med. 2020 May 22;3:77. doi: 10.1038/s41746-020-0283-x (PMC7244502; doi:10.1038/s41746-020-0283-x)
Supplement: Supplementary file 2 — Data Set 1 [file 41746_2020_283_MOESM2_ESM.txt]

List of files:
* data.py
  Contains the Python function selSubject(nr). Input is the subject number, which corresponds to the line number in the table of subjects in the Supplementary Material. Output consists of the set point glucose level, the representative peak, the model output, the optimized parameters A1 and A2, the standard deviation of the raw blood glucose data and the maximum of the control variable produced by the model.
  Note, that subject number 0 is empty and can be used to input test data.

* parseData.py
  Contains a script to read any number of subject data and visualize them. To select subject, set the array "subjects", e.g.
  subjects = [1, 16, 36] to select subjects 1, 16 and 36 or
  subjects = [5:24] to select subjects 5 through 23.
  For each subject, a time series will be plotted of the representative peak and the model output. In addition a (partial) scatter plot like Fig. 2 from the table is produced.

To parse all subject data, simply run
> python parseData.py

* Inlay_A_Subject_18_Code_0M0008D1F78.csv, Inlay_B_Subject_36_Code_0M0060ALZX0.csv and Inlay_C_Subject_6_Code_0M0009831M8.csv
  Contain the raw data from which inlays A, B and C in Fig. 2 were produced. Also included are the mean and standard deviation of all measurements, the selected time segments and their location in the raw data and their average, i.e. the representative peak. The latter has been scaled by the maximal glucose level of all selected measurements.
  These file are in Comma Separated Values (CSV) format. This is a plain text format that can be displayed by, e.g., Excel and Open Office and can be parsed by Pandas.
  
