# Supplementary material for: Homeostasis as a proportional–integral control system
Source: NPJ Digit Med. 2020 May 22;3:77. doi: 10.1038/s41746-020-0283-x (PMC7244502; doi:10.1038/s41746-020-0283-x)
Supplement: Supplementary file 3 — Data Set 2 [file 41746_2020_283_MOESM3_ESM.txt]

# Function that returns data for each test subject. Input: subject nr (row number in the table). Output: set point sp,
#   representative peak e_rep, model output e_mod, model paramters A1 and A2, standard deviation of e sig_e and max
#   value of the control variable max_u.
# Note that the time series e_rep and e_mod are the deviation from the set point, scaled by the max glucose level.
# To reprosuce the glucose level in mmol/litre, comopute (e_rep + sp) * max_val and likewise for e_mod.
# By L. van Veen, Ontario Tech U, 2020.
def selSubject(nr):
    if nr == 0:  # Test entry, edit as desired.
        sp = 0.0
        e_rep = []
        e_mod = []
        A1 = 1.0
        A2 = 1.0
        sig_e = 0.0
        max_u = 0.0
    elif nr == 1:
#       subject nr. 1
#       set point:
        sp = 0.544554
#       representative peak (deviation from set point):
        e_rep = [0.000000,0.063806,0.161716,0.234323,0.116612,0.078108,0.000000,0.000000]
        e_mod = [0.014279,0.056432,0.160841,0.218138,0.136058,0.065589,0.011843,-0.006636]
#       indicators:
        A1 = 0.669232
        A2 = 0.282258
        sig_e = 0.082490
        max_u = 0.173413
        max_val = 10.100000
    elif nr == 2:
#       subject nr. 2
#       set point:
        sp = 0.616883
#       representative peak (deviation from set point):
        e_rep = [0.000000,0.068182,0.129870,0.220779,0.204545,0.214286,0.204545,0.191558,0.142857,0.000000,0.000000]
        e_mod = [0.030534,0.048791,0.121235,0.204968,0.237788,0.223149,0.193045,0.153346,0.107899,0.057562,0.001728]
#       indicators:
        A1 = -0.092222
        A2 = 0.576412
        sig_e = 0.126547
        max_u = 0.075371
        max_val = 7.700000
    elif nr == 3:
#       subject nr. 3
#       set point:
        sp = 0.614130
#       representative peak (deviation from set point):
        e_rep = [0.005435,0.088768,0.182971,0.260870,0.219203,0.123188,0.000000,0.000000,0.000000]
        e_mod = [0.034199,0.068710,0.173184,0.265537,0.211242,0.104937,0.031186,0.005557,-0.011378]
#       indicators:
        A1 = 0.490460
        A2 = 0.259348
        sig_e = 0.111340
        max_u = 0.146359
        max_val = 9.200000
    elif nr == 4:
#       subject nr. 4
#       set point:
        sp = 0.519149
#       representative peak (deviation from set point):
        e_rep = [0.000000,0.065957,0.219149,0.300000,0.280851,0.223404,0.210638,0.214894,0.197872,0.000000,0.000000]
        e_mod = [0.009504,0.075317,0.202741,0.286555,0.291240,0.260089,0.216292,0.168389,0.119012,0.069096,0.019351]
#       indicators:
        A1 = -0.010192
        A2 = 0.536651
        sig_e = 0.092462
        max_u = 0.076066
        max_val = 9.400000
    elif nr == 5:
#       subject nr. 5
#       set point:
        sp = 0.579688
#       representative peak (deviation from set point):
        e_rep = [0.043750,0.132812,0.273438,0.289062,0.150000,0.059375,0.000000,0.000000,0.000000]
        e_mod = [0.058715,0.126426,0.264035,0.278591,0.154663,0.063692,0.016532,-0.000710,-0.011165]
#       indicators:
        A1 = 0.588644
        A2 = 0.227420
        sig_e = 0.088537
        max_u = 0.197062
        max_val = 8.000000
    elif nr == 6:
#       subject nr. 6
#       set point:
        sp = 0.523077
#       representative peak (deviation from set point):
        e_rep = [0.000000,0.151923,0.255769,0.242308,0.217308,0.203846,0.201923,0.188462,0.153846,0.000000,0.000000]
        e_mod = [0.015744,0.141647,0.232974,0.255433,0.244145,0.219109,0.185988,0.147743,0.105408,0.060097,0.009938]
#       indicators:
        A1 = -0.064909
        A2 = 0.744321
        sig_e = 0.111006
        max_u = 0.077436
        max_val = 10.400000
    elif nr == 7:
#       subject nr. 7
#       set point:
        sp = 0.401961
#       representative peak (deviation from set point):
        e_rep = [0.000000,0.116246,0.309524,0.432773,0.424370,0.331933,0.231092,0.135854,0.070028,0.000000,0.000000]
        e_mod = [0.019190,0.108580,0.302369,0.434745,0.416435,0.326913,0.227281,0.139953,0.071353,0.021547,-0.011881]
#       indicators:
        A1 = 0.050776
        A2 = 0.483024
        sig_e = 0.130827
        max_u = 0.130841
        max_val = 10.200000
    elif nr == 8:
#       subject nr. 8
#       set point:
        sp = 0.546429
#       representative peak (deviation from set point):
        e_rep = [0.000000,0.207143,0.350000,0.275000,0.139286,0.000000,0.000000]
        e_mod = [0.008658,0.191187,0.361147,0.276756,0.116870,0.021589,-0.004862]
#       indicators:
        A1 = 0.694979
        A2 = 0.258678
        sig_e = 0.150605
        max_u = 0.258328
        max_val = 7.000000
    elif nr == 9:
#       subject nr. 9
#       set point:
        sp = 0.468391
#       representative peak (deviation from set point):
        e_rep = [0.000000,0.074713,0.267241,0.364943,0.362069,0.290230,0.229885,0.109195,0.060345,0.022989,0.005747,0.000000,0.000000]
        e_mod = [0.012979,0.082452,0.247822,0.370163,0.358236,0.283532,0.202364,0.130553,0.075196,0.036727,0.011353,-0.004859,-0.015399]
#       indicators:
        A1 = 0.085429
        A2 = 0.371443
        sig_e = 0.087655
        max_u = 0.101610
        max_val = 8.700000
    elif nr == 10:
#       subject nr. 10
#       set point:
        sp = 0.405660
#       representative peak (deviation from set point):
        e_rep = [0.062264,0.207547,0.275472,0.279245,0.096226,0.000000,0.000000,0.000000]
        e_mod = [0.082042,0.180263,0.293226,0.254283,0.104824,0.026297,-0.001658,-0.015043]
#       indicators:
        A1 = 0.697339
        A2 = 0.502825
        sig_e = 0.102556
        max_u = 0.263465
        max_val = 10.600000
    elif nr == 11:
#       subject nr. 11
#       set point:
        sp = 0.537313
#       representative peak (deviation from set point):
        e_rep = [0.000000,0.033582,0.190299,0.302239,0.317164,0.197761,0.130597,0.000000,0.000000]
        e_mod = [0.009098,0.042407,0.170890,0.311538,0.306359,0.201285,0.105287,0.033452,-0.005095]
#       indicators:
        A1 = 0.269262
        A2 = 0.414894
        sig_e = 0.131169
        max_u = 0.137973
        max_val = 6.700000
    elif nr == 12:
#       subject nr. 12
#       set point:
        sp = 0.507317
#       representative peak (deviation from set point):
        e_rep = [0.000000,0.112195,0.278049,0.278049,0.243902,0.143902,0.058537,0.000000,0.000000]
        e_mod = [0.010455,0.112475,0.263083,0.295358,0.223446,0.133422,0.065334,0.020498,-0.005474]
#       indicators:
        A1 = 0.274640
        A2 = 0.369918
        sig_e = 0.128952
        max_u = 0.118929
        max_val = 8.200000
    elif nr == 13:
#       subject nr. 13
#       set point:
        sp = 0.540909
#       representative peak (deviation from set point):
        e_rep = [0.000000,0.118182,0.300000,0.293182,0.134091,0.013636,0.004545,0.000000,0.000000]
        e_mod = [-0.010747,0.130186,0.307945,0.272057,0.125562,0.042661,0.014176,-0.004149,-0.016094]
#       indicators:
        A1 = 0.631589
        A2 = 0.233575
        sig_e = 0.082938
        max_u = 0.210353
        max_val = 8.800000
    elif nr == 14:
#       subject nr. 14
#       set point:
        sp = 0.625641
#       representative peak (deviation from set point):
        e_rep = [0.000000,0.110256,0.171795,0.146154,0.120513,0.094872,0.051282,0.000000,0.000000]
        e_mod = [0.013760,0.093479,0.171100,0.165994,0.120367,0.074498,0.037404,0.013778,0.004964]
#       indicators:
        A1 = 0.398422
        A2 = 0.090605
        sig_e = 0.079405
        max_u = 0.071225
        max_val = 7.800000
    elif nr == 15:
#       subject nr. 15
#       set point:
        sp = 0.524490
#       representative peak (deviation from set point):
        e_rep = [0.000000,0.091837,0.224490,0.281633,0.265306,0.206122,0.183673,0.165306,0.097959,0.057143,0.000000,0.000000]
        e_mod = [0.020354,0.085506,0.207404,0.278360,0.268597,0.227514,0.180594,0.135009,0.092440,0.054657,0.023781,0.000488]
#       indicators:
        A1 = 0.036196
        A2 = 0.329986
        sig_e = 0.086972
        max_u = 0.057561
        max_val = 9.800000
    elif nr == 16:
#       subject nr. 16
#       set point:
        sp = 0.580645
#       representative peak (deviation from set point):
        e_rep = [0.000000,0.123656,0.284946,0.333333,0.284946,0.198925,0.091398,0.000000,0.000000,0.000000]
        e_mod = [0.019067,0.113317,0.275462,0.340491,0.277482,0.180158,0.095060,0.035209,0.001336,-0.017034]
#       indicators:
        A1 = 0.155718
        A2 = 0.395794
        sig_e = 0.152159
        max_u = 0.110724
        max_val = 6.200000
    elif nr == 17:
#       subject nr. 17
#       set point:
        sp = 0.384158
#       representative peak (deviation from set point):
        e_rep = [0.000000,0.041584,0.152475,0.263366,0.308911,0.304950,0.297030,0.265347,0.261386,0.223762,0.146535,0.087129,0.017822,0.000000,0.000000]
        e_mod = [0.035265,0.046754,0.118199,0.243168,0.319064,0.325438,0.302884,0.269398,0.228572,0.185766,0.141129,0.095935,0.054395,0.017655,-0.011497]
#       indicators:
        A1 = -0.072967
        A2 = 0.461261
        sig_e = 0.106913
        max_u = 0.076517
        max_val = 10.100000
    elif nr == 18:
#       subject nr. 18
#       set point:
        sp = 0.576087
#       representative peak (deviation from set point):
        e_rep = [0.000000,0.045652,0.126087,0.193478,0.223913,0.213043,0.104348,0.045652,0.000000,0.000000]
        e_mod = [0.030605,0.039247,0.097159,0.199189,0.235506,0.184387,0.109356,0.052683,0.014315,-0.008256]
#       indicators:
        A1 = 0.237913
        A2 = 0.368562
        sig_e = 0.080694
        max_u = 0.094903
        max_val = 9.200000
    elif nr == 19:
#       subject nr. 19
#       set point:
        sp = 0.556410
#       representative peak (deviation from set point):
        e_rep = [0.000000,0.043590,0.197436,0.320513,0.366667,0.325641,0.230769,0.153846,0.097436,0.071795,0.000000,0.000000]
        e_mod = [0.015171,0.050316,0.177919,0.326697,0.361757,0.309796,0.234480,0.161641,0.100806,0.054375,0.020527,-0.002387]
#       indicators:
        A1 = 0.052989
        A2 = 0.344955
        sig_e = 0.105209
        max_u = 0.085798
        max_val = 7.800000
    elif nr == 20:
#       subject nr. 20
#       set point:
        sp = 0.437853
#       representative peak (deviation from set point):
        e_rep = [0.000000,0.115819,0.367232,0.451977,0.319209,0.138418,0.070621,0.000000,0.000000]
        e_mod = [0.009876,0.117414,0.356094,0.451969,0.305155,0.150648,0.066779,0.016574,-0.007076]
#       indicators:
        A1 = 0.464262
        A2 = 0.310632
        sig_e = 0.094581
        max_u = 0.249792
        max_val = 11.800000
    elif nr == 21:
#       subject nr. 21
#       set point:
        sp = 0.620370
#       representative peak (deviation from set point):
        e_rep = [0.033951,0.027778,0.074074,0.160494,0.265432,0.169753,0.061728,0.000000,0.000000,0.000000]
        e_mod = [0.048582,0.033908,0.058267,0.162356,0.250321,0.167458,0.069714,0.018716,-0.000318,-0.013408]
#       indicators:
        A1 = 0.629087
        A2 = 0.234079
        sig_e = 0.083465
        max_u = 0.182706
        max_val = 8.100000
    elif nr == 22:
#       subject nr. 22
#       set point:
        sp = 0.523077
#       representative peak (deviation from set point):
        e_rep = [0.000000,0.026923,0.136538,0.232692,0.273077,0.296154,0.273077,0.169231,0.098077,0.000000,0.000000]
        e_mod = [0.023156,0.033947,0.104287,0.231009,0.301435,0.287432,0.237068,0.171205,0.098712,0.035908,-0.014143]
#       indicators:
        A1 = -0.060413
        A2 = 0.582906
        sig_e = 0.093852
        max_u = 0.097214
        max_val = 10.400000
    elif nr == 23:
#       subject nr. 23
#       set point:
        sp = 0.563380
#       representative peak (deviation from set point):
        e_rep = [0.009390,0.032864,0.197183,0.309859,0.319249,0.192488,0.032864,0.000000,0.000000,0.000000]
        e_mod = [0.021744,0.044729,0.168440,0.322422,0.309050,0.167628,0.060938,0.018427,-0.001748,-0.013475]
#       indicators:
        A1 = 0.486436
        A2 = 0.270299
        sig_e = 0.140056
        max_u = 0.193105
        max_val = 7.100000
    elif nr == 24:
#       subject nr. 24
#       set point:
        sp = 0.649123
#       representative peak (deviation from set point):
        e_rep = [0.000000,0.070175,0.201754,0.289474,0.254386,0.171053,0.096491,0.061404,0.000000,0.000000]
        e_mod = [0.018312,0.065408,0.190601,0.284099,0.252141,0.171732,0.102115,0.051893,0.015370,-0.004665]
#       indicators:
        A1 = 0.230634
        A2 = 0.256949
        sig_e = 0.100981
        max_u = 0.091525
        max_val = 7.600000
    elif nr == 25:
#       subject nr. 25
#       set point:
        sp = 0.586207
#       representative peak (deviation from set point):
        e_rep = [0.000000,0.073563,0.172414,0.245977,0.232184,0.216092,0.103448,0.032184,0.000000,0.000000]
        e_mod = [0.026985,0.058421,0.157461,0.251601,0.244627,0.180205,0.107624,0.050761,0.012189,-0.011855]
#       indicators:
        A1 = 0.166988
        A2 = 0.384992
        sig_e = 0.121089
        max_u = 0.088770
        max_val = 8.700000
    elif nr == 26:
#       subject nr. 26
#       set point:
        sp = 0.423977
#       representative peak (deviation from set point):
        e_rep = [0.000000,0.055556,0.105263,0.207602,0.327485,0.377193,0.412281,0.423977,0.388889,0.388889,0.362573,0.301170,0.245614,0.230994,0.190058,0.137427,0.000000,0.000000]
        e_mod = [0.149691,0.144693,0.143759,0.146838,0.176800,0.275089,0.395888,0.445104,0.433909,0.397892,0.355490,0.307063,0.252939,0.198699,0.150478,0.106006,0.065452,0.024279]
#       indicators:
        A1 = -0.125518
        A2 = 0.371155
        sig_e = 0.105349
        max_u = 0.073909
        max_val = 11.400000
    elif nr == 27:
#       subject nr. 27
#       set point:
        sp = 0.493333
#       representative peak (deviation from set point):
        e_rep = [0.000000,0.070000,0.210000,0.333333,0.340000,0.280000,0.180000,0.040000,0.000000,0.000000]
        e_mod = [0.021074,0.061900,0.197536,0.338281,0.344802,0.259689,0.160188,0.075671,0.016764,-0.018608]
#       indicators:
        A1 = 0.101603
        A2 = 0.513872
        sig_e = 0.093939
        max_u = 0.126358
        max_val = 10.000000
    elif nr == 28:
#       subject nr. 28
#       set point:
        sp = 0.468165
#       representative peak (deviation from set point):
        e_rep = [0.000000,0.067416,0.224719,0.348315,0.397004,0.400749,0.370787,0.310861,0.243446,0.172285,0.104869,0.033708,0.000000,0.000000]
        e_mod = [0.041415,0.066802,0.180497,0.344051,0.418369,0.403488,0.355943,0.295820,0.230621,0.166769,0.108428,0.058295,0.017596,-0.012939]
#       indicators:
        A1 = -0.028458
        A2 = 0.378210
        sig_e = 0.126274
        max_u = 0.084220
        max_val = 8.900000
    elif nr == 29:
#       subject nr. 29
#       set point:
        sp = 0.491319
#       representative peak (deviation from set point):
        e_rep = [0.029514,0.187500,0.326389,0.317708,0.173611,0.000000,0.000000,0.000000]
        e_mod = [0.032835,0.175705,0.345771,0.304607,0.140890,0.036989,0.008583,-0.010552]
#       indicators:
        A1 = 0.649645
        A2 = 0.275728
        sig_e = 0.120689
        max_u = 0.242418
        max_val = 9.600000
    elif nr == 30:
#       subject nr. 30
#       set point:
        sp = 0.709459
#       representative peak (deviation from set point):
        e_rep = [0.013514,0.141892,0.209459,0.270270,0.209459,0.168919,0.081081,0.006757,0.000000,0.000000,0.000000]
        e_mod = [0.045783,0.107473,0.215692,0.262339,0.215961,0.146437,0.082836,0.036856,0.009775,-0.005642,-0.015008]
#       indicators:
        A1 = 0.148463
        A2 = 0.296650
        sig_e = 0.097194
        max_u = 0.072244
        max_val = 7.400000
    elif nr == 31:
#       subject nr. 31
#       set point:
        sp = 0.585271
#       representative peak (deviation from set point):
        e_rep = [0.000000,0.108527,0.220930,0.277132,0.158551,0.044072,0.007078,0.000000,0.000000]
        e_mod = [0.023124,0.090373,0.220860,0.265839,0.153333,0.059489,0.018433,-0.000705,-0.011434]
#       indicators:
        A1 = 0.626261
        A2 = 0.219923
        sig_e = 0.087241
        max_u = 0.193212
        max_val = 8.600000
    elif nr == 32:
#       subject nr. 32
#       set point:
        sp = 0.559671
#       representative peak (deviation from set point):
        e_rep = [0.000000,0.111111,0.251029,0.362140,0.234568,0.115226,0.028807,0.000000,0.000000]
        e_mod = [0.023785,0.091297,0.253847,0.349715,0.233617,0.112461,0.041357,0.008443,-0.008233]
#       indicators:
        A1 = 0.530589
        A2 = 0.220949
        sig_e = 0.089506
        max_u = 0.213096
        max_val = 8.100000
    elif nr == 33:
#       subject nr. 33
#       set point:
        sp = 0.641791
#       representative peak (deviation from set point):
        e_rep = [0.000000,0.069652,0.223881,0.278607,0.218905,0.114428,0.000000,0.000000]
        e_mod = [0.013103,0.068950,0.209279,0.285487,0.210537,0.100360,0.025939,-0.005382]
#       indicators:
        A1 = 0.422396
        A2 = 0.314811
        sig_e = 0.122687
        max_u = 0.142059
        max_val = 6.700000
    elif nr == 34:
#       subject nr. 34
#       set point:
        sp = 0.597222
#       representative peak (deviation from set point):
        e_rep = [0.000000,0.055556,0.138889,0.189815,0.287037,0.291667,0.134259,0.023148,0.000000,0.000000]
        e_mod = [0.049827,0.050908,0.085275,0.199041,0.300926,0.255387,0.137341,0.052478,0.007599,-0.016205]
#       indicators:
        A1 = 0.298587
        A2 = 0.398676
        sig_e = 0.099722
        max_u = 0.144908
        max_val = 7.200000
    elif nr == 35:
#       subject nr. 35
#       set point:
        sp = 0.658730
#       representative peak (deviation from set point):
        e_rep = [0.000000,0.063492,0.238095,0.297619,0.210317,0.115079,0.039683,0.031746,0.000000,0.000000]
        e_mod = [0.011670,0.071117,0.219422,0.290225,0.209649,0.114745,0.055516,0.026776,0.004575,-0.004955]
#       indicators:
        A1 = 0.461023
        A2 = 0.118458
        sig_e = 0.104458
        max_u = 0.146957
        max_val = 8.300000
    elif nr == 36:
#       subject nr. 36
#       set point:
        sp = 0.779412
#       representative peak (deviation from set point):
        e_rep = [0.000000,0.049020,0.156863,0.181373,0.093137,0.009804,0.000000,0.000000]
        e_mod = [0.010685,0.050968,0.145784,0.173564,0.094421,0.026718,0.002193,-0.012111]
#       indicators:
        A1 = 0.640157
        A2 = 0.223004
        sig_e = 0.108529
        max_u = 0.128615
        max_val = 6.800000
    elif nr == 37:
#       subject nr. 37
#       set point:
        sp = 0.604444
#       representative peak (deviation from set point):
        e_rep = [0.000000,0.071111,0.222222,0.346667,0.351111,0.271111,0.200000,0.142222,0.106667,0.071111,0.000000,0.000000]
        e_mod = [0.016393,0.070468,0.215194,0.338299,0.340133,0.277935,0.207372,0.144573,0.093306,0.053428,0.023649,0.003984]
#       indicators:
        A1 = 0.074397
        A2 = 0.278029
        sig_e = 0.119067
        max_u = 0.074660
        max_val = 7.500000
    elif nr == 38:
#       subject nr. 38
#       set point:
        sp = 0.495935
#       representative peak (deviation from set point):
        e_rep = [0.000000,0.040650,0.138211,0.200542,0.260163,0.260163,0.276423,0.252033,0.224932,0.181572,0.132791,0.116531,0.032520,0.000000,0.000000]
        e_mod = [0.036488,0.043221,0.097371,0.200853,0.267899,0.278264,0.264033,0.241614,0.211329,0.175843,0.136882,0.096857,0.059202,0.021678,-0.011442]
#       indicators:
        A1 = -0.066077
        A2 = 0.439670
        sig_e = 0.078618
        max_u = 0.058588
        max_val = 12.300000
    elif nr == 39:
#       subject nr. 39
#       set point:
        sp = 0.661376
#       representative peak (deviation from set point):
        e_rep = [0.005291,0.084656,0.222222,0.259259,0.137566,0.000000,0.000000,0.000000]
        e_mod = [0.019649,0.079704,0.215315,0.253056,0.128960,0.028766,0.001854,-0.015385]
#       indicators:
        A1 = 0.706266
        A2 = 0.270392
        sig_e = 0.113175
        max_u = 0.205979
        max_val = 6.300000
    elif nr == 40:
#       subject nr. 40
#       set point:
        sp = 0.691542
#       representative peak (deviation from set point):
        e_rep = [0.000000,0.039801,0.174129,0.278607,0.223881,0.099502,0.074627,0.000000,0.000000]
        e_mod = [0.011335,0.044275,0.163432,0.270151,0.218269,0.115837,0.057489,0.013245,-0.000829]
#       indicators:
        A1 = 0.490635
        A2 = 0.135266
        sig_e = 0.098358
        max_u = 0.144355
        max_val = 6.700000
    elif nr == 41:
#       subject nr. 41
#       set point:
        sp = 0.534137
#       representative peak (deviation from set point):
        e_rep = [0.000000,0.052209,0.212851,0.345382,0.289157,0.124498,0.004016,0.000000,0.000000]
        e_mod = [0.015067,0.051593,0.198318,0.349950,0.275871,0.117860,0.032441,0.004307,-0.013615]
#       indicators:
        A1 = 0.649818
        A2 = 0.260767
        sig_e = 0.110554
        max_u = 0.243141
        max_val = 8.300000
    return sp,e_rep,e_mod,A1,A2,sig_e,max_u
