# Supplementary material for: Homeostasis as a proportional–integral control system
Source: NPJ Digit Med. 2020 May 22;3:77. doi: 10.1038/s41746-020-0283-x (PMC7244502; doi:10.1038/s41746-020-0283-x)
Supplement: Supplementary file 4 — Data Set 3 [file 41746_2020_283_MOESM4_ESM.txt]

# Script to parse data for the test subjects and plot the results.
# L. van Veen, Ontario Tech U, 2020.
from data import selSubject
import matplotlib.pyplot as plt
import numpy as np
from scipy.interpolate import spline

numSubjects = 41      # Number of subjects.
subjects = range(1,numSubjects+1)   # Change as desired, e.g. [1:numSubjects+1] for all data or [6,18,36] for subjects 6, 18 and 36.
plotTimeseries = 1    # 0: do not plot time series; 1: plot time series.
plotScatter = 1       # 0: do not produce scatter plot of A1 and A2 values; 1: produce scatter plot.
numPlot = 60          # Number of grid points for plotting.
indicators = []

for subNum in subjects:
    sp,e_rep,e_mod,A1,A2,sig_e,max_u = selSubject(subNum)
    if plotTimeseries == 1:
        x_coarse = np.array(range(len(e_rep)))
        x_smooth = np.linspace(0.0,len(e_rep)-1.0,numPlot)
        y2 = spline(x_coarse, e_mod, x_smooth)
        fig, ax = plt.subplots()
        ax.plot(x_coarse,e_rep,'-*',label='subject data')
        ax.plot(x_smooth,y2,label='model data')
        legend = ax.legend(loc='upper right', shadow=True, fontsize='x-large')
        title = ax.set_title('subject %d' % subNum)
        plt.show()
    indicators.append([sig_e*A1/max_u,sig_e*A2/max_u])
indicators = np.asarray(indicators)
# Print indicators to screen.
for i in range(np.shape(indicators)[0]):
    print("%d %f %f" % (i,indicators[i,0],indicators[i,1]))

# Produce scatter plot.
if plotScatter == 1:
    plt.plot(indicators[:,0],indicators[:,1],'*')
    plt.show()
    
