# Supplementary material for: Homeostasis as a proportional–integral control system
Source: NPJ Digit Med. 2020 May 22;3:77. doi: 10.1038/s41746-020-0283-x (PMC7244502; doi:10.1038/s41746-020-0283-x)
Supplement: Supplementary file 5 — Data Set 4 [file 41746_2020_283_MOESM5_ESM.csv]

Elapsed Time	Glucose (mmol/L)		Avg	Stdv	Loc of peaks	Peak 1	Peak 2	Peak 3	Peak 4	Peak 5	Max glucose level	Time (15 m)	Repr peak
0	4.9		5.254385965	0.742383797653951	86	5.2	5.2	4.8	5.6	5.7	9.2	0	0.576086957
900	5				129	5.4	5.5	5.3	5.7	6.7		1	0.62173913
1800	4.8				196	6	6.4	6	5.9	8		2	0.702173913
2760	4.5				323	7.3	6.8	5.7	6.6	9		3	0.769565217
3480	4.3				491	6.7	6.7	6.5	7.7	9.2		4	0.8
3660	4.6					6.2	6.2	6.7	8.1	9.1		5	0.789130435
4560	4.8					4.4	4.5	5.2	8.6	8.6		6	0.680434783
5460	4.6					4.2	4.3	4.6	8.3	7.2		7	0.62173913
6360	4.5
7260	4.5
8160	4.2
9060	4.2
9960	4.4
10860	4.2
11820	3.9
12480	3.5
12720	3.7
13620	3.5
14520	3.2
15420	3.1
16320	3.3
17220	3.6
18120	3.6
19020	3.7
19920	3.9
20820	3.9
21720	4.2
22620	4.6
23520	4.7
24420	5
25320	4.8
25380	4.7
26280	4.4
27180	4.6
28080	5.2
28980	5
29820	4
30420	3.8
30720	4.2
31620	4.8
32520	5.3
33480	5.1
34200	4.7
34380	4.6
35280	4.9
35520	5.1
36180	4.3
37080	3.7
38820	5
41700	4.9
42600	4.6
43500	4.6
44400	4.8
45300	5.2
46200	5.3
47100	5.1
48000	5.2
48900	5.3
49800	5.3
50700	5.5
51600	5.1
52500	4.8
53400	5.1
54300	5
55200	4.7
56100	4.6
57000	4.4
57900	4.7
58800	4.9
59700	4.9
60600	4.8
61500	4.7
62400	4.3
63300	3.6
64200	3.2
65100	4.4
66000	4.6
66900	4.4
67800	5
68700	4.7
69660	4.6
70380	4.8
70560	5.1
71460	5.1
72360	5.2
73260	5.4
74160	6
75060	7.3
75960	6.7
76260	6.2
76860	4.4
77760	4.2
78660	4.9
79560	5.1
80460	5.2
81360	5.3
82260	5.2
83220	5.6
83880	5.7
84120	6.4
85020	6.8
85860	5.4
86040	5.4
86760	4.4
87660	4.7
88560	5
89520	6.4
89520	6.3
90420	6.2
91320	5.2
91800	5.1
92220	5.6
93120	6.1
94020	6.1
94980	5.9
95400	5.9
95880	6.3
96780	6.5
97680	6.2
98580	5.8
99480	5.8
100380	5.7
101280	5.6
102180	5.4
103080	5.3
103980	5.2
104880	5.2
105780	5.2
106680	5.5
107580	6.4
108480	6.8
109380	6.7
110280	6.2
111360	4.5
111540	4.3
112260	4.2
113160	4.6
114060	4.7
114960	4.7
115860	4.9
116760	5.6
117660	5.9
118560	5.4
119460	5.3
120360	5.4
121260	5.1
122160	4.7
123060	5
123960	5.8
124860	5.3
125760	4.1
126660	4.3
127560	5.2
128460	5.2
129360	5.2
130260	5.5
131160	5.2
132060	5.2
132960	5.6
133860	5.5
134760	5.1
135660	4.9
136560	4.9
137460	5.2
138420	5.9
138480	5.3
139380	4.7
140280	4.4
141180	4.5
142080	4.4
142980	4.1
143880	4.3
144780	4.8
145680	4.6
146580	4
147480	3.9
148380	4.4
149280	4.6
150180	4.6
151080	4.6
151980	4.8
152880	4.9
153780	4.8
154680	4.9
155580	5.2
156480	5.3
157380	5.4
158280	5.3
159180	4.9
160080	4.6
160980	5
161880	5.2
162780	4.9
163680	4.8
164580	4.8
165540	5.3
166320	6
166440	5.7
167340	6.5
168240	6.7
169140	5.2
170040	4.6
170940	5.2
171840	5.4
172740	5.4
173640	5.4
174540	5.4
175440	5.4
175980	5.4
176340	5.7
177240	6
178140	5.7
179040	5.2
179700	5.1
179940	5.2
180840	5.4
181740	5.5
182640	5.5
183540	5.6
184440	5.6
185340	5.4
186240	5.3
187140	6.2
188040	7.3
188940	7.1
189600	7.1
189840	6.3
190740	6.6
191640	7.1
192540	6.7
193560	6.3
193980	6.3
194460	6.3
195360	6.2
196260	6.4
197160	6
198060	5.4
198960	5.4
199860	5.6
200760	5.1
201660	4.6
202560	4.7
203460	4.9
204360	4.9
205260	4.8
206160	4.8
207060	4.8
207960	4.7
208860	4.7
209760	4.6
210660	4.6
211560	4.7
212460	4.4
213360	4.4
214260	4.6
215160	4.5
216060	4.6
217320	5.4
226140	5.3
227040	5.4
227940	5.3
228840	5.2
229740	5.3
230640	5.2
231540	5.3
232440	5.4
233340	5.4
234240	5.4
235140	5.1
236040	4.9
236940	4.9
237840	4.7
238740	4.8
239640	4.7
240540	4.7
241440	5
242340	4.9
243240	4.7
244140	5
245040	5.4
245940	5.4
246840	5.2
247740	4.7
248640	4.3
249540	4.7
250440	5.3
251340	5.1
252240	4.5
253140	4.1
254400	4.3
255960	5.6
256860	5.8
257760	5.6
258660	5.2
259560	6.2
260460	6.7
261360	5.9
262260	5.3
263160	5.3
264060	5.4
264960	5.6
265860	5.5
266760	5.2
267660	5.2
268560	5.2
269460	5.1
270360	5
271260	5.3
272160	6.3
273060	6.9
273960	6.2
274860	6.1
275760	6.4
276660	6.4
277560	6.1
278460	5.8
279360	5.6
280260	5.5
281160	5.7
282060	5.8
282960	5.7
283860	5.6
284100	5.7
284760	5.9
285660	6.6
286620	7.7
287280	8.1
287520	8.6
288420	8.3
289320	6.8
290220	6
291120	5.9
292020	5.9
292920	5.7
293820	6.3
294720	7.5
295620	7.1
296520	5.3
297420	4.6
298320	4.9
299220	5.3
300120	5.7
301020	5.8
301920	5.4
302820	5.2
303720	5.2
304620	5.3
305520	5.4
306420	5.6
307620	5.7
318360	5.1
319260	5.1
320160	5.2
321060	5.3
321960	5.2
322860	5.4
323760	5.5
324660	5.5
325560	5.6
326460	5.5
327360	5.4
328260	5.4
329160	5.4
330060	5.6
330960	5.4
331860	5.2
332760	4.9
333660	4.9
334560	5.2
335460	5.1
336360	5.1
337260	4.9
338160	5.1
339060	5.4
339960	5.2
340860	5.1
341760	5.1
342660	5.1
343560	4.9
344460	5
345360	5.2
346800	5.1
361680	5.5
362580	5.7
363480	6.3
364380	7.6
365280	7.7
366180	6.3
367080	5.4
367980	5.3
368880	5.2
369780	5.2
370680	5.5
371580	5.4
372480	4.8
373380	4.4
374280	4.7
375180	4.9
376080	5
376980	4.9
377880	4.8
378780	4.6
379680	4.4
380580	4.6
381480	4.8
382380	4.8
383280	4.7
384180	4.7
385080	4.9
385980	4.7
386880	4.5
387780	4.4
388680	4.6
389700	4.6
389760	4.7
390600	4.7
391500	4.7
392400	4.6
393300	4.4
394200	4.6
395100	4.7
396000	4.6
396900	4.7
397800	4.8
398700	4.7
399600	4.5
400500	4.7
401400	5.1
402300	5.2
403200	5.1
404100	5.1
405000	5.2
405900	5.2
406800	5.2
407700	5.1
408600	4.9
409500	4.8
410400	4.9
411300	5.1
412200	4.9
413100	5
414000	5.3
414300	5.6
414900	5.2
415800	5.1
416760	5.3
417540	5.3
417660	5.4
418560	5.8
419460	6.3
420360	6
421260	5.6
422160	5.6
423060	5.2
423960	4.6
424920	4.7
425040	4.7
425820	5
426720	5.2
427620	5.1
428520	5
429420	5
430320	5.1
431220	5.2
432120	5.3
433020	5.7
433920	5.9
434820	6.1
435720	6.6
436560	6.6
436800	6.9
437460	5.6
438360	5.8
439260	6.4
440160	6.4
441180	6
441780	6
442080	5.9
442980	5.5
443880	5.1
444780	4.8
445680	4.8
446580	4.8
447480	4.8
448380	4.8
449280	4.9
450180	5
451080	5.2
451980	5.3
452880	5.7
453780	6.7
454680	8
455580	9
456480	9.2
457380	9.1
458280	8.6
459180	7.2
459540	7.1
460080	6.1
460980	6.2
461880	7.2
462840	7.5
462840	7.1
463740	5.5
464640	4.8
465540	5.3
466440	5.8
467340	5.6
468240	5.5
469140	6.3
470040	6.4
470460	6.3
470940	5.7
471840	5.4
472740	5.3
473640	5.4
474540	6.1
475440	6.6
476460	6.4
477060	6.4
477360	5.3
478260	4.7
479160	5
480060	5.4
480960	5.6
481860	5.5
482760	4.9
483660	4.6
484560	5.1
485460	5.7
486360	5.9
487260	5.8
488160	4.8
489060	3.7
489960	3.5
490860	4.7
491760	5.4
492660	5.3
493560	4.9
494460	4.6
495360	4.6
496260	4.9
497160	5.1
498060	4.9
498960	4.7
499860	4.5
500760	4.3
501660	5
502440	5.1
502560	5.1
503460	5.4
504360	5.4
505260	5.1
506160	5.5
507060	5.3
507960	5.1
508860	5.6
509760	5.6
510660	4.6
511560	4.2
512460	4.4
513360	4.8
514260	5
515160	5
516180	5
516900	5.1
517080	5.3
517980	5.6
518880	5.3
519780	4.8
520680	5.1
521580	5.9
522480	5.7
523380	5.2
524280	5.4
525180	5.4
526080	5.5
526980	5.7
527880	5.3
528780	4.6
529680	4.6
530580	5
531480	5
532380	4.9
533280	5.4
534180	6.7
535080	7.1
535980	5.8
536880	5.2
537900	6.6
538140	6.8
538800	7.5
539700	7.2
540600	5.9
541500	4.6
542400	4.4
543300	4.7
544200	5.1
545100	5.4
546000	5.6
546900	5.4
547800	5.2
548700	5.5
549600	5.8
550500	5.4
551400	4.8
552300	5.3
553200	6.3
554100	7.3
555000	6.8
555900	5.7
556800	6.7
557700	8.6
558600	6.7
560460	4.7
561360	5.3
562260	5.3
563160	5.3
564060	5.3
564960	5.2
565860	4.9
566760	4.8
567660	4.9
568560	5
569460	4.7
570360	4.4
571260	4.4
572160	4.8
573060	5.1
573960	4.9
574860	4.9
575760	5.1
576660	5.2
577560	5.1
578460	5.3
579360	5.6
580260	5.4
581160	5.3
582060	5.2
582960	5
583860	5
584760	5.1
585660	4.9
586560	4.8
587460	5
588480	5.1
589200	4.9
589380	5.4
590280	6.2
591180	6.1
592080	5
592980	4.1
593880	4.4
594780	4.8
595680	4.8
596580	4.8
597480	4.8
598380	4.9
599280	5.2
600180	5.4
601080	5.2
601980	4.8
602880	4.8
603780	4.9
604680	5
605580	5.1
606480	4.9
607020	4.9
607380	4.8
608280	4.9
609180	5
610080	5.1
610980	5.1
611880	4.9
612780	4.9
613680	5.1
614640	5.3
614940	4.9
615540	6.1
616440	6.3
617340	5.5
618240	4.8
619140	4.9
620040	5.2
621000	5.8
621000	5.6
621900	5.1
622800	4.8
623700	4.9
624600	4.8
625500	5.2
626400	5.4
627300	5.2
628200	5.3
629100	5.3
630000	5.1
630900	5.1
631800	5.7
632700	6.6
633600	7.2
634500	6.6
635400	5
636300	4.2
637200	4.5
638160	6.9
638160	6.9
639060	5.5
639960	4.2
640860	4.6
641760	5.4
642660	6.1
643560	6.1
644460	4.9
645360	4.3
646260	4.9
647160	5.6
648060	5.7
648960	5.6
649980	5.3
649980	4.9
650880	4.4
651780	4.6
652680	5
653580	5.1
654480	5.2
655380	5.4
656280	5.4
657180	5.5
658080	5.4
658980	5.2
659880	5.1
660780	4.8
661680	4.7
662580	4.8
663480	5.2
664380	5.2
665280	4.8
666180	4.7
667080	4.8
667980	5.2
668880	5.2
669780	4.8
670680	4.7
671580	4.8
672480	4.7
673380	4.9
674280	4.9
675300	4.8
675840	4.8
676200	4.9
677100	4.8
678000	4.8
678900	4.9
679800	4.9
680700	5.4
681600	5.7
682500	4.7
683400	4.3
684300	4.6
685200	4.7
686100	4.8
687000	4.9
687900	4.9
688800	4.9
689700	5
690600	5
691500	5.2
692400	5.2
693300	5.1
694200	5.4
695100	6.3
696000	6.2
696900	5.6
697800	5.7
698700	6.2
699600	6.1
700200	6.2
700500	5.9
701400	5.9
702300	5.9
703200	5.7
704100	5.1
705000	4.6
706020	5
747600	4.8
748500	4.8
749400	4.9
750300	5.1
751200	5.1
752100	5.1
753000	4.9
753900	4.9
754800	5.1
755700	5.1
756600	4.8
757500	4.7
758400	4.6
759300	4.7
760200	4.7
761100	4.7
762000	5.1
762900	5.3
763800	5
764700	4.8
765600	4.8
766500	4.6
767400	4.5
768300	4.9
769200	5.3
770100	5.2
771000	5.1
771900	4.9
772800	5.2
773700	5.7
774600	5.4
775560	4.7
775680	4.6
776460	4.7
777360	4.9
778260	5.2
779160	6.2
780060	6.7
780960	5.4
781860	4.5
782760	4.7
783660	5.2
784560	5.4
785460	5.7
786360	6.4
787260	5.7
788160	4.3
789060	4.4
789780	4.3
789960	4.8
790860	5.2
791760	5.9
792660	5.9
793560	5.6
794460	5.2
795360	5.7
796260	6.7
797160	6.6
798060	5.4
798960	5.1
799860	5.8
800760	6.2
801660	5.9
802560	5.7
803460	5.8
804360	5.8
805380	5.8
806040	5.6
806280	5.1
807180	4.7
808080	4.7
808980	4.9
809880	4.9
810780	4.7
811680	4.6
812580	4.7
813480	4.3
814380	4.6
815280	5.2
816180	5.3
817080	4.9
817980	5.2
818880	5.6
819780	5.1
820680	4.8
821580	5.3
822480	5.6
823380	5.4
824280	5.2
825180	4.8
826080	4.8
826980	5.6
827880	5.8
828780	5
829680	4.6
830580	5
831480	5.6
832380	5.3
833400	4.4
834120	4.6
834300	4.9
835200	4.9
836100	4.7
837000	4.9
837900	4.9
838800	4.8
839700	4.8
840600	4.8
841500	4.8
842400	4.9
843300	5.1
844200	4.9
845100	4.8
846000	4.9
846900	4.8
847800	4.8
848700	4.8
849600	4.9
850500	5.1
851400	5
852300	4.9
853200	5
853200	5.2
854100	4.9
855000	4.8
855900	4.8
856800	4.9
857700	4.9
858600	4.9
859500	5.1
860400	5.2
861300	5.4
862860	5.4
877740	6.2
878640	6.3
879540	5.4
880440	4.9
881340	5
882240	5.2
883140	5.5
884040	5.3
884940	5.1
885840	4.9
886740	4.8
887640	4.7
888540	4.6
889440	4.6
890340	4.7
891240	4.9
892140	4.9
893040	4.9
893940	5.2
894840	5.3
895740	5.2
896640	5.1
897540	5.2
898440	5.3
899340	5.3
900240	4.9
901140	5.1
902040	5.3
902940	5.2
903840	5.1
904740	4.9
905760	5.1
906600	4.8
907500	4.9
908400	4.7
909300	4.7
910200	4.9
911100	5.1
912000	5
912900	4.9
913800	5.6
914700	6.6
915600	7.6
916500	8.2
917400	7.6
918300	6.6
919200	5.7
920100	5.1
921000	4.8
921900	4.7
922800	4.8
923700	4.8
924600	4.6
925500	4.6
926400	4.6
927300	4.6
928200	4.7
929100	4.8
930000	4.8
930900	4.9
931800	4.9
932700	4.8
933600	5.1
934500	5.2
934560	5.1
935520	6
936300	6.3
936420	6.4
937320	5.7
938220	5.3
939120	5.3
940020	5
940920	4.8
941820	5.5
942720	5.9
943620	5.3
944520	4.5
945420	4.6
946320	4.8
947220	4.8
948120	5
949020	5.4
949920	5.5
950820	5.1
951720	4.9
952620	5
953520	5.6
954420	6.4
955320	6.4
956220	5.8
957180	5.3
957780	5.3
958080	5.5
958980	5.8
959880	5.8
960780	5.6
961680	5.5
962580	5.5
963480	5.4
964380	5
965280	4.9
966180	5.6
967080	6.2
967980	5.4
968220	5.3
968880	4.6
969780	4.4
970380	4.4
970800	4.7
971340	4.7
971700	4.9
972600	5.7
973500	6.4
974400	5.4
975300	4.5
976200	5.3
977100	6
978000	5.8
978900	5.4
979800	5.3
980700	5.1
981600	4.8
982500	4.9
983400	5.1
984300	5.1
985200	6.3
986100	7.9
987000	7.6
987900	6.3
988800	5.6
989700	5.7
990600	6.1
991500	6.3
992400	6.7
993360	6.2
993480	6.7
994260	5.3
995160	5.3
996060	5.6
996960	5.4
997860	5.3
998760	5.2
999660	5.2
1000560	5.2
1001460	4.9
1002360	4.7
1003260	4.7
1004160	4.8
1005060	4.8
1005960	4.8
1006860	4.8
1007760	4.9
1008660	5.1
1009560	5.1
1010460	5.1
1011360	4.9
1012260	4.6
1013160	4.6
1014060	4.7
1014960	4.9
1015860	4.9
1016760	4.8
1017660	4.8
1018560	4.7
1019460	4.7
1020900	4.9
